# Supplementary material for: Roles of Chitosan as Bio-Fillers in Radiation-Vulcanized Natural Rubber Latex and Hybrid Radiation and Peroxide-Vulcanized Natural Rubber Latex: Physical/Mechanical Properties under Thermal Aging and Biodegradability
Source: Polymers (Basel). 2021 Nov 15;13(22):3940. doi: 10.3390/polym13223940 (PMC8618650; doi:10.3390/polym13223940)
Supplement: Supplementary file 1 [file polymers-13-03940-s001.zip]

Archive with 1 entries (1 files):
- polymers-1449312-supplementary.pdf
